# Supplementary material for: Association Between Genetically Predicted Memory and Self-Reported Foreign Language Proficiency
Source: Genes (Basel). 2025 May 17;16(5):589. doi: 10.3390/genes16050589 (PMC12111700; doi:10.3390/genes16050589)
Supplement: Supplementary file 1 [file genes-16-00589-s001.zip]

Archive with 1 entries (1 files):
- genes-3586747-supplementary.pdf
